# Supplementary material for: MicroRNA-377-3p inhibits hepatocellular carcinoma growth and metastasis through negative regulation of CPT1C-mediated fatty acid oxidation
Source: Cancer Metab. 2022 Jan 20;10:2. doi: 10.1186/s40170-021-00276-3 (PMC8772112; doi:10.1186/s40170-021-00276-3)
Supplement: Supplementary file 2 — Additional file 2:. Figure S2. MiR-377-3p regulates FAO of lipid metabolism through CPT1C. [file 40170_2021_276_MOESM2_ESM.zip]

Archive with 3 entries (2 files):
- 40170_2021_276_MOESM2_ESM/Figure S2/
- 40170_2021_276_MOESM2_ESM/Figure S2/Figure S2-1.tif
- 40170_2021_276_MOESM2_ESM/Figure S2/Figure S2-2.tif
